# Supplementary material for: ﻿Three new species of the genus Olios Walckenaer, 1837 (Araneae, Sparassidae) from southern China
Source: Zookeys. 2025 Jul 16;1245:343–56. doi: 10.3897/zookeys.1245.144552 (PMC12287718; doi:10.3897/zookeys.1245.144552)
Supplement: XML Treatment for Olios [file zookeys.1245.144552-treatment1.xml]

<!DOCTYPE tp:taxon-treatment
  PUBLIC "-//TaxonX//DTD Taxonomic Treatment Publishing DTD v0 20100105//EN" "tax-treatment-NSO.dtd">
<tp:taxon-treatment xmlns:tp="http://www.plazi.org/taxpub"><tp:treatment-meta><kwd-group><label>Taxon classification</label><kwd>
                <named-content content-type="kingdom">Animalia</named-content>
              </kwd><kwd>
                <named-content content-type="order">Araneae</named-content>
              </kwd><kwd>
                <named-content content-type="family">Sparassidae</named-content>
              </kwd></kwd-group><mixed-citation publication-type="journal"><person-group><name><surname>Zhang</surname><given-names>He</given-names></name><name><surname>Niu</surname><given-names>Weitao</given-names></name><name><surname>Liu</surname><given-names>Jie</given-names></name><name><surname>Wang</surname><given-names>Caijun</given-names></name><name><surname>Hu</surname><given-names>Changhao</given-names></name></person-group><article-title>﻿Three new species of the genus <italic><tp:taxon-name><tp:taxon-name-part taxon-name-part-type="genus" reg="Olios">Olios</tp:taxon-name-part></tp:taxon-name></italic> Walckenaer, 1837 (<tp:taxon-name><tp:taxon-name-part taxon-name-part-type="order">Araneae</tp:taxon-name-part></tp:taxon-name>, <tp:taxon-name><tp:taxon-name-part taxon-name-part-type="family">Sparassidae</tp:taxon-name-part></tp:taxon-name>) from southern China</article-title><source>Zookeys</source><day>16</day><month>07</month><year>2025</year><volume>1245</volume><fpage>343</fpage><lpage>356</lpage><pub-id pub-id-type="doi">10.3897/zookeys.1245.144552</pub-id></mixed-citation></tp:treatment-meta><tp:nomenclature><label>﻿Genus</label><tp:taxon-name>
              <object-id xmlns:xlink="http://www.w3.org/1999/xlink" content-type="arpha" xlink:type="simple">0046FFC5-3C5C-58BD-A5C3-7174BCF5CABE</object-id>
              <tp:taxon-name-part taxon-name-part-type="genus" reg="Olios">Olios</tp:taxon-name-part>
            </tp:taxon-name><tp:taxon-authority>Walckenaer, 1837</tp:taxon-authority></tp:nomenclature><tp:treatment-sec sec-type="type species" id="SECID0EMCAE"><title>Type species.</title><p><italic><tp:taxon-name><tp:taxon-name-part taxon-name-part-type="genus" reg="Olios">Olios</tp:taxon-name-part><tp:taxon-name-part taxon-name-part-type="species" reg="argelasius">argelasius</tp:taxon-name-part></tp:taxon-name></italic> (Walckenaer, 1806).</p></tp:treatment-sec><tp:treatment-sec sec-type="diagnosis" id="SECID0E4CAE"><title>Diagnosis.</title><p>See <xref ref-type="bibr" rid="B5">Jäger (2020)</xref>.</p><p>
              <bold><italic><tp:taxon-name><tp:taxon-name-part taxon-name-part-type="genus" reg="Olios">Olios</tp:taxon-name-part><tp:taxon-name-part taxon-name-part-type="species" reg="rossettii">rossettii</tp:taxon-name-part></tp:taxon-name></italic> -group</bold>
            </p><p><bold>Diagnosis.</bold> See <xref ref-type="bibr" rid="B5">Jäger (2020)</xref>.</p><p><bold>Species included.</bold><italic><tp:taxon-name><tp:taxon-name-part taxon-name-part-type="genus" reg="Olios">Olios</tp:taxon-name-part><tp:taxon-name-part taxon-name-part-type="species" reg="baulnyi">baulnyi</tp:taxon-name-part></tp:taxon-name></italic> (Simon, 1874), <italic><tp:taxon-name><tp:taxon-name-part taxon-name-part-type="genus" reg="Olios">O.</tp:taxon-name-part><tp:taxon-name-part taxon-name-part-type="species" reg="bhattacharjeei">bhattacharjeei</tp:taxon-name-part></tp:taxon-name></italic> (Saha &amp; Raychaudhuri, 2007), <italic><tp:taxon-name><tp:taxon-name-part taxon-name-part-type="genus" reg="Olios">O.</tp:taxon-name-part><tp:taxon-name-part taxon-name-part-type="species" reg="biprocessus">biprocessus</tp:taxon-name-part></tp:taxon-name></italic> Hu, Zhang &amp; Liu, sp. nov., <italic><tp:taxon-name><tp:taxon-name-part taxon-name-part-type="genus" reg="Olios">O.</tp:taxon-name-part><tp:taxon-name-part taxon-name-part-type="species" reg="brachycephalus">brachycephalus</tp:taxon-name-part></tp:taxon-name></italic> Lawrence, 1938, <italic><tp:taxon-name><tp:taxon-name-part taxon-name-part-type="genus" reg="Olios">O.</tp:taxon-name-part><tp:taxon-name-part taxon-name-part-type="species" reg="floweri">floweri</tp:taxon-name-part></tp:taxon-name></italic> Lessert, 1921, <italic><tp:taxon-name><tp:taxon-name-part taxon-name-part-type="genus" reg="Olios">O.</tp:taxon-name-part><tp:taxon-name-part taxon-name-part-type="species" reg="jaldaparaensis">jaldaparaensis</tp:taxon-name-part></tp:taxon-name></italic> Saha &amp; Raychaudhuri, 2007, <italic><tp:taxon-name><tp:taxon-name-part taxon-name-part-type="genus" reg="Olios">O.</tp:taxon-name-part><tp:taxon-name-part taxon-name-part-type="species" reg="japonicus">japonicus</tp:taxon-name-part></tp:taxon-name></italic> Jäger &amp; Ono, 2000, <italic><tp:taxon-name><tp:taxon-name-part taxon-name-part-type="genus" reg="Olios">O.</tp:taxon-name-part><tp:taxon-name-part taxon-name-part-type="species" reg="kiranae">kiranae</tp:taxon-name-part></tp:taxon-name></italic> Sethi &amp; Tikader, 1988, <italic><tp:taxon-name><tp:taxon-name-part taxon-name-part-type="genus" reg="Olios">O.</tp:taxon-name-part><tp:taxon-name-part taxon-name-part-type="species" reg="kolosvaryi">kolosvaryi</tp:taxon-name-part></tp:taxon-name></italic> (Caporiacco, 1947), <italic><tp:taxon-name><tp:taxon-name-part taxon-name-part-type="genus" reg="Olios">O.</tp:taxon-name-part><tp:taxon-name-part taxon-name-part-type="species" reg="longipes">longipes</tp:taxon-name-part></tp:taxon-name></italic> (Simon, 1884), <italic><tp:taxon-name><tp:taxon-name-part taxon-name-part-type="genus" reg="Olios">O.</tp:taxon-name-part><tp:taxon-name-part taxon-name-part-type="species" reg="lutescens">lutescens</tp:taxon-name-part></tp:taxon-name></italic> (Thorell, 1894), <italic><tp:taxon-name><tp:taxon-name-part taxon-name-part-type="genus" reg="Olios">O.</tp:taxon-name-part><tp:taxon-name-part taxon-name-part-type="species" reg="mahabangkawitus">mahabangkawitus</tp:taxon-name-part></tp:taxon-name></italic> Barrion &amp; Litsinger, 1995, <italic><tp:taxon-name><tp:taxon-name-part taxon-name-part-type="genus" reg="Olios">O.</tp:taxon-name-part><tp:taxon-name-part taxon-name-part-type="species" reg="obesulus">obesulus</tp:taxon-name-part></tp:taxon-name></italic> (Pocock, 1901), <italic><tp:taxon-name><tp:taxon-name-part taxon-name-part-type="genus" reg="Olios">O.</tp:taxon-name-part><tp:taxon-name-part taxon-name-part-type="species" reg="rossettii">rossettii</tp:taxon-name-part></tp:taxon-name></italic> (Leardi, 1901), <italic><tp:taxon-name><tp:taxon-name-part taxon-name-part-type="genus" reg="Olios">O.</tp:taxon-name-part><tp:taxon-name-part taxon-name-part-type="species" reg="rotundiceps">rotundiceps</tp:taxon-name-part></tp:taxon-name></italic> (Pocock, 1901), <italic><tp:taxon-name><tp:taxon-name-part taxon-name-part-type="genus" reg="Olios">O.</tp:taxon-name-part><tp:taxon-name-part taxon-name-part-type="species" reg="sericeus">sericeus</tp:taxon-name-part></tp:taxon-name></italic> (Kroneberg, 1875), <italic><tp:taxon-name><tp:taxon-name-part taxon-name-part-type="genus" reg="Olios">O.</tp:taxon-name-part><tp:taxon-name-part taxon-name-part-type="species" reg="sherwoodi">sherwoodi</tp:taxon-name-part></tp:taxon-name></italic> Lessert, 1929, <italic><tp:taxon-name><tp:taxon-name-part taxon-name-part-type="genus" reg="Olios">O.</tp:taxon-name-part><tp:taxon-name-part taxon-name-part-type="species" reg="suavis">suavis</tp:taxon-name-part></tp:taxon-name></italic> (O. Pickard-Cambridge, 1876), <italic><tp:taxon-name><tp:taxon-name-part taxon-name-part-type="genus" reg="Olios">O.</tp:taxon-name-part><tp:taxon-name-part taxon-name-part-type="species" reg="tarandus">tarandus</tp:taxon-name-part></tp:taxon-name></italic> (Simon, 1897), <italic><tp:taxon-name><tp:taxon-name-part taxon-name-part-type="genus" reg="Olios">O.</tp:taxon-name-part><tp:taxon-name-part taxon-name-part-type="species" reg="tener">tener</tp:taxon-name-part></tp:taxon-name></italic> (Thorell, 1891), <italic><tp:taxon-name><tp:taxon-name-part taxon-name-part-type="genus" reg="Olios">O.</tp:taxon-name-part><tp:taxon-name-part taxon-name-part-type="species" reg="tiantongensis">tiantongensis</tp:taxon-name-part></tp:taxon-name></italic> (Zhang &amp; Kim, 1996), <italic><tp:taxon-name><tp:taxon-name-part taxon-name-part-type="genus" reg="Olios">O.</tp:taxon-name-part><tp:taxon-name-part taxon-name-part-type="species" reg="uniprocessus">uniprocessus</tp:taxon-name-part></tp:taxon-name></italic> Hu, Zhang &amp; Liu, sp. nov.</p><p><bold>Remarks.</bold> This species-group is characterized by the presence of one or two apophyses on palpal tibia, a variable tegular apophysis, and a small U-shaped embolus arising from the tegulum at the central to sub-central position (<xref ref-type="bibr" rid="B5">Jäger 2020</xref>). The two newly described species, <italic><tp:taxon-name><tp:taxon-name-part taxon-name-part-type="genus" reg="Olios">Olios</tp:taxon-name-part><tp:taxon-name-part taxon-name-part-type="species" reg="biprocessus">biprocessus</tp:taxon-name-part></tp:taxon-name></italic> Hu, Zhang &amp; Liu, sp. nov. and <italic><tp:taxon-name><tp:taxon-name-part taxon-name-part-type="genus" reg="Olios">O.</tp:taxon-name-part><tp:taxon-name-part taxon-name-part-type="species" reg="uniprocessus">uniprocessus</tp:taxon-name-part></tp:taxon-name></italic> Hu, Zhang &amp; Liu, sp. nov., exhibit all the diagnostic characteristics of this species-group. Therefore, they clearly belong to this species-group.</p></tp:treatment-sec><ref-list><ref id="B5"><mixed-citation xmlns:xlink="http://www.w3.org/1999/xlink" xlink:type="simple"><person-group><name name-style="western"><surname>Jäger</surname><given-names>P</given-names></name></person-group> (<year>2020</year>) <article-title>The spider genus <italic><tp:taxon-name><tp:taxon-name-part taxon-name-part-type="genus">Olios</tp:taxon-name-part></tp:taxon-name></italic> Walckenaer, 1837 (<tp:taxon-name><tp:taxon-name-part taxon-name-part-type="order">Araneae</tp:taxon-name-part></tp:taxon-name>: <tp:taxon-name><tp:taxon-name-part taxon-name-part-type="family">Sparassidae</tp:taxon-name-part></tp:taxon-name>) – Part 1: species groups, diagnoses, identification keys, distribution maps and revision of the <italic><tp:taxon-name><tp:taxon-name-part taxon-name-part-type="genus"/><tp:taxon-name-part taxon-name-part-type="species">argelasius</tp:taxon-name-part></tp:taxon-name></italic>-, <italic>coenobitus</italic>- and <italic>auricomis</italic>-groups.</article-title><source>Zootaxa</source><volume>4866</volume>(<issue>1</issue>): <fpage>1</fpage>–<lpage>119</lpage>. <ext-link xlink:href="10.11646/zootaxa.4866.1.1" ext-link-type="doi" xlink:type="simple">https://doi.org/10.11646/zootaxa.4866.1.1</ext-link></mixed-citation></ref></ref-list></tp:taxon-treatment>
