# Supplementary material for: ﻿Three new species of the genus Olios Walckenaer, 1837 (Araneae, Sparassidae) from southern China
Source: Zookeys. 2025 Jul 16;1245:343–56. doi: 10.3897/zookeys.1245.144552 (PMC12287718; doi:10.3897/zookeys.1245.144552)
Supplement: XML Treatment for Olios biprocessus [file zookeys.1245.144552-treatment2.xml]

<!DOCTYPE tp:taxon-treatment
  PUBLIC "-//TaxonX//DTD Taxonomic Treatment Publishing DTD v0 20100105//EN" "tax-treatment-NSO.dtd">
<tp:taxon-treatment xmlns:tp="http://www.plazi.org/taxpub"><tp:treatment-meta><kwd-group><label>Taxon classification</label><kwd>
                <named-content content-type="kingdom">Animalia</named-content>
              </kwd><kwd>
                <named-content content-type="order">Araneae</named-content>
              </kwd><kwd>
                <named-content content-type="family">Sparassidae</named-content>
              </kwd></kwd-group><mixed-citation publication-type="journal"><person-group><name><surname>Zhang</surname><given-names>He</given-names></name><name><surname>Niu</surname><given-names>Weitao</given-names></name><name><surname>Liu</surname><given-names>Jie</given-names></name><name><surname>Wang</surname><given-names>Caijun</given-names></name><name><surname>Hu</surname><given-names>Changhao</given-names></name></person-group><article-title>﻿Three new species of the genus <italic><tp:taxon-name><tp:taxon-name-part taxon-name-part-type="genus" reg="Olios">Olios</tp:taxon-name-part></tp:taxon-name></italic> Walckenaer, 1837 (<tp:taxon-name><tp:taxon-name-part taxon-name-part-type="order">Araneae</tp:taxon-name-part></tp:taxon-name>, <tp:taxon-name><tp:taxon-name-part taxon-name-part-type="family">Sparassidae</tp:taxon-name-part></tp:taxon-name>) from southern China</article-title><source>Zookeys</source><day>16</day><month>07</month><year>2025</year><volume>1245</volume><fpage>343</fpage><lpage>356</lpage><pub-id pub-id-type="doi">10.3897/zookeys.1245.144552</pub-id></mixed-citation></tp:treatment-meta><tp:nomenclature><label>﻿</label><tp:taxon-name>
              <object-id xmlns:xlink="http://www.w3.org/1999/xlink" content-type="arpha" xlink:type="simple">FE33BE0D-B156-5675-982A-9C2AFECF4EFF</object-id>
              <tp:taxon-name-part taxon-name-part-type="genus" reg="Olios">Olios</tp:taxon-name-part>
              <tp:taxon-name-part taxon-name-part-type="species" reg="biprocessus">biprocessus</tp:taxon-name-part>
              <object-id xmlns:xlink="http://www.w3.org/1999/xlink" content-type="zoobank" xlink:type="simple">https://zoobank.org/6525BA3E-BE51-4564-B1DD-5EA95D1F256A</object-id>
            </tp:taxon-name><tp:taxon-authority>Hu, Zhang &amp; Liu</tp:taxon-authority><tp:taxon-status xmlns:xlink="http://www.w3.org/1999/xlink" xlink:type="simple">sp. nov.</tp:taxon-status><xref ref-type="fig" rid="F1">Figs 1</xref><xref ref-type="fig" rid="F2">, 2</xref><xref ref-type="fig" rid="F8">, 8</xref></tp:nomenclature><tp:treatment-sec sec-type="type material" id="SECID0EJOAE"><title>Type material.</title><p><bold><italic>Holotype</italic></bold> male: China • Hunan Province: Changsha City, Yuelu District, Xihu Park, under bark, <named-content xmlns:xlink="http://www.w3.org/1999/xlink" content-type="dwc:verbatimCoordinates" xlink:type="simple"><named-content content-type="geo-json" specific-use="{&#34;type&#34;:&#34;Point&#34;,&#34;coordinates&#34;:[112.940040,28.207580]}" id="NCID0EXOAE" xlink:type="simple">28.20758°N, 112.94004°E</named-content></named-content>, elevation 30 m, 19 December 2023 as subadult, molted to adult on 18 February 2024, Jiwei Lin leg.</p></tp:treatment-sec><tp:treatment-sec sec-type="etymology" id="SECID0E3OAE"><title>Etymology.</title><p>The specific name is a combination of the Latin <italic>bi</italic> (meaning double) and <italic>processus</italic> (meaning process, projection), referring to the two projections (TAP III, TAP IV) on the embolic base; noun.</p></tp:treatment-sec><tp:treatment-sec sec-type="diagnosis" id="SECID0EGPAE"><title>Diagnosis.</title><p>The male of <italic><tp:taxon-name><tp:taxon-name-part taxon-name-part-type="genus" reg="Olios">Olios</tp:taxon-name-part><tp:taxon-name-part taxon-name-part-type="species" reg="biprocessus">biprocessus</tp:taxon-name-part></tp:taxon-name></italic> Hu, Zhang &amp; Liu, sp. nov. resembles that of <italic><tp:taxon-name><tp:taxon-name-part taxon-name-part-type="genus" reg="Olios">O.</tp:taxon-name-part><tp:taxon-name-part taxon-name-part-type="species" reg="rossettii">rossettii</tp:taxon-name-part></tp:taxon-name></italic> (Leardi, 1901) (cf. Fig. <xref ref-type="fig" rid="F1">1A–C</xref> vs. figs 146, 147 in <xref ref-type="bibr" rid="B5">Jäger 2020</xref>) by having two tibial apophyses, and a small U-shaped embolus arising sub-centrally from the tegulum, but can be recognized by: 1) retrolateral tibial apophysis leaf-shaped in retrolateral view, with a serrated retrolateral margin; and 2) tegular apophysis complex, with a sharp projection (TAP I) prolaterally, and two sharp projections (TAP III, TAP IV) on the embolic base (vs. retrolateral tibial apophysis triangular, tegular apophysis long triangular in <italic><tp:taxon-name><tp:taxon-name-part taxon-name-part-type="genus" reg="Olios">O.</tp:taxon-name-part><tp:taxon-name-part taxon-name-part-type="species" reg="rossettii">rossettii</tp:taxon-name-part></tp:taxon-name></italic>).</p><fig id="F1" position="float" orientation="portrait"><object-id xmlns:xlink="http://www.w3.org/1999/xlink" content-type="doi" xlink:type="simple">10.3897/zookeys.1245.144552.figure1</object-id><object-id xmlns:xlink="http://www.w3.org/1999/xlink" content-type="arpha" xlink:type="simple">59435767-8FDF-5A70-9683-D165E4FEEB88</object-id><label>Figure 1.</label><caption><p><italic><tp:taxon-name><tp:taxon-name-part taxon-name-part-type="genus" reg="Olios">Olios</tp:taxon-name-part><tp:taxon-name-part taxon-name-part-type="species" reg="biprocessus">biprocessus</tp:taxon-name-part></tp:taxon-name></italic> Hu, Zhang &amp; Liu, sp. nov., left male palp. <bold>A.</bold> Prolateral; <bold>B.</bold> Ventral; <bold>C.</bold> Retrolateral. Abbreviations: C = conductor, E = embolus, <abbrev xmlns:xlink="http://www.w3.org/1999/xlink" xlink:title="proximal tibial apophysis" id="ABBRID0EORAE" xlink:type="simple">ptA</abbrev> = proximal tibial apophysis, <abbrev xmlns:xlink="http://www.w3.org/1999/xlink" xlink:title="retrolateral tibial apophysis" id="ABBRID0ESRAE" xlink:type="simple">RTA</abbrev> = retrolateral tibial apophysis, <abbrev xmlns:xlink="http://www.w3.org/1999/xlink" xlink:title="tegular apophysis" id="ABBRID0EWRAE" xlink:type="simple">TA</abbrev> = tegular apophysis, <abbrev xmlns:xlink="http://www.w3.org/1999/xlink" xlink:title="projection I to IV of tegular apophysis" id="ABBRID0E1RAE" xlink:type="simple">TAP I–IV</abbrev> = projection I to IV of tegular apophysis. Scale bars: 0.5 mm.</p></caption><graphic xmlns:xlink="http://www.w3.org/1999/xlink" xlink:href="zookeys-1245-343_article-144552__-g001.jpg" position="float" orientation="portrait" xlink:type="simple" id="oo_1375507.jpg"><uri content-type="original_file" xlink:type="simple">https://binary.pensoft.net/fig/1375507</uri></graphic></fig><p>The male of <italic><tp:taxon-name><tp:taxon-name-part taxon-name-part-type="genus" reg="Olios">Olios</tp:taxon-name-part><tp:taxon-name-part taxon-name-part-type="species" reg="biprocessus">biprocessus</tp:taxon-name-part></tp:taxon-name></italic> Hu, Zhang &amp; Liu, sp. nov. also resembles that of <italic><tp:taxon-name><tp:taxon-name-part taxon-name-part-type="genus" reg="Olios">O.</tp:taxon-name-part><tp:taxon-name-part taxon-name-part-type="species" reg="uniprocessus">uniprocessus</tp:taxon-name-part></tp:taxon-name></italic> Hu, Zhang &amp; Liu, sp. nov. (cf. Fig. <xref ref-type="fig" rid="F1">1A–C</xref> vs. fig. 3A–C) by having a horn-shaped proximal tibial apophysis, a leaf-shaped retrolateral tibial apophysis with a serrated retrolateral margin, sharp TAP I, lamellar TAP II, and a small U-shaped embolus arising sub-centrally from the tegulum, but can be recognized by the tegular apophysis with two sharp projections (TAP III, TAP IV) on the embolic base (vs. one projection (TAP III) in <italic><tp:taxon-name><tp:taxon-name-part taxon-name-part-type="genus" reg="Olios">O.</tp:taxon-name-part><tp:taxon-name-part taxon-name-part-type="species" reg="uniprocessus">uniprocessus</tp:taxon-name-part></tp:taxon-name></italic> Hu, Zhang &amp; Liu, sp. nov.).</p></tp:treatment-sec><tp:treatment-sec sec-type="description" id="SECID0EKTAE"><title>Description.</title><p><bold>Male (holotype)</bold>: Total length 8.5; <abbrev xmlns:xlink="http://www.w3.org/1999/xlink" xlink:title="dorsal shield of prosoma" id="ABBRID0ESTAE" xlink:type="simple">DS</abbrev> 4.0 long, 4.1 wide; <abbrev xmlns:xlink="http://www.w3.org/1999/xlink" xlink:title="opisthosoma" id="ABBRID0EWTAE" xlink:type="simple">OS</abbrev> 4.6 long, 3.2 wide. Eyes: <abbrev xmlns:xlink="http://www.w3.org/1999/xlink" xlink:title="anterior median eyes" id="ABBRID0E1TAE" xlink:type="simple">AME</abbrev> 0.24; <abbrev xmlns:xlink="http://www.w3.org/1999/xlink" xlink:title="anterior lateral eyes" id="ABBRID0E5TAE" xlink:type="simple">ALE</abbrev> 0.19; <abbrev xmlns:xlink="http://www.w3.org/1999/xlink" xlink:title="posterior median eyes" id="ABBRID0ECUAE" xlink:type="simple">PME</abbrev> 0.19; <abbrev xmlns:xlink="http://www.w3.org/1999/xlink" xlink:title="posterior lateral eyes" id="ABBRID0EGUAE" xlink:type="simple">PLE</abbrev> 0.20; <abbrev xmlns:xlink="http://www.w3.org/1999/xlink" xlink:title="anterior median eyes" id="ABBRID0EKUAE" xlink:type="simple">AME</abbrev>–<abbrev xmlns:xlink="http://www.w3.org/1999/xlink" xlink:title="anterior median eyes" id="ABBRID0EOUAE" xlink:type="simple">AME</abbrev> 0.17; <abbrev xmlns:xlink="http://www.w3.org/1999/xlink" xlink:title="anterior median eyes" id="ABBRID0ESUAE" xlink:type="simple">AME</abbrev>–<abbrev xmlns:xlink="http://www.w3.org/1999/xlink" xlink:title="anterior lateral eyes" id="ABBRID0EWUAE" xlink:type="simple">ALE</abbrev> 0.17; <abbrev xmlns:xlink="http://www.w3.org/1999/xlink" xlink:title="posterior median eyes" id="ABBRID0E1UAE" xlink:type="simple">PME</abbrev>–<abbrev xmlns:xlink="http://www.w3.org/1999/xlink" xlink:title="posterior median eyes" id="ABBRID0E5UAE" xlink:type="simple">PME</abbrev> 0.42; <abbrev xmlns:xlink="http://www.w3.org/1999/xlink" xlink:title="posterior median eyes" id="ABBRID0ECVAE" xlink:type="simple">PME</abbrev>–<abbrev xmlns:xlink="http://www.w3.org/1999/xlink" xlink:title="posterior lateral eyes" id="ABBRID0EGVAE" xlink:type="simple">PLE</abbrev> 0.31; <abbrev xmlns:xlink="http://www.w3.org/1999/xlink" xlink:title="anterior median eyes" id="ABBRID0EKVAE" xlink:type="simple">AME</abbrev>–<abbrev xmlns:xlink="http://www.w3.org/1999/xlink" xlink:title="posterior median eyes" id="ABBRID0EOVAE" xlink:type="simple">PME</abbrev> 0.15; <abbrev xmlns:xlink="http://www.w3.org/1999/xlink" xlink:title="anterior lateral eyes" id="ABBRID0ESVAE" xlink:type="simple">ALE</abbrev>–<abbrev xmlns:xlink="http://www.w3.org/1999/xlink" xlink:title="posterior lateral eyes" id="ABBRID0EWVAE" xlink:type="simple">PLE</abbrev> 0.13; <abbrev xmlns:xlink="http://www.w3.org/1999/xlink" xlink:title="clypeus height" id="ABBRID0E1VAE" xlink:type="simple">CH</abbrev><abbrev xmlns:xlink="http://www.w3.org/1999/xlink" xlink:title="anterior median eyes" id="ABBRID0E5VAE" xlink:type="simple">AME</abbrev> 0.18; <abbrev xmlns:xlink="http://www.w3.org/1999/xlink" xlink:title="clypeus height" id="ABBRID0ECWAE" xlink:type="simple">CH</abbrev><abbrev xmlns:xlink="http://www.w3.org/1999/xlink" xlink:title="anterior lateral eyes" id="ABBRID0EGWAE" xlink:type="simple">ALE</abbrev> 0.25. Measurements of palp and legs: <abbrev xmlns:xlink="http://www.w3.org/1999/xlink" xlink:title="palp" id="ABBRID0EKWAE" xlink:type="simple">Pp</abbrev>: 5.3 (1.5, 0.6, 1.1, -, 2.1); I: 19.8 (5.4, 1.6, 5.2, 6.0, 1.6); II: 20.3 (5.4, 1.9, 6.6, 3.1, 3.3); III: 14.9 (4.7, 1.3, 3.6, 3.6, 1.7); IV: 17.3 (5.3, 1.2, 4.6, 4.9, 1.3). Leg formula: II-I-IV-III. Spination: <abbrev xmlns:xlink="http://www.w3.org/1999/xlink" xlink:title="palp" id="ABBRID0EOWAE" xlink:type="simple">Pp</abbrev>: 131, 000, 2000; legs: <abbrev xmlns:xlink="http://www.w3.org/1999/xlink" xlink:title="femur" id="ABBRID0ESWAE" xlink:type="simple">Fe</abbrev> I–II 223, III 323, IV 321; <abbrev xmlns:xlink="http://www.w3.org/1999/xlink" xlink:title="patella" id="ABBRID0EWWAE" xlink:type="simple">Pa</abbrev> I–IV 000; <abbrev xmlns:xlink="http://www.w3.org/1999/xlink" xlink:title="tibia" id="ABBRID0E1WAE" xlink:type="simple">Ti</abbrev> I 2124, II 2024, III 2124, IV 1204; <abbrev xmlns:xlink="http://www.w3.org/1999/xlink" xlink:title="metatarsus" id="ABBRID0E5WAE" xlink:type="simple">Mt</abbrev> I–IV 2024. Cheliceral furrow with 2 anterior and 5 posterior teeth.</p><p>Palp (Fig. <xref ref-type="fig" rid="F1">1A–C</xref>): As in diagnosis, <abbrev xmlns:xlink="http://www.w3.org/1999/xlink" xlink:title="proximal tibial apophysis" id="ABBRID0EIXAE" xlink:type="simple">ptA</abbrev> arising submedially from <abbrev xmlns:xlink="http://www.w3.org/1999/xlink" xlink:title="tibia" id="ABBRID0EMXAE" xlink:type="simple">Ti</abbrev>, <abbrev xmlns:xlink="http://www.w3.org/1999/xlink" xlink:title="retrolateral tibial apophysis" id="ABBRID0EQXAE" xlink:type="simple">RTA</abbrev> arising distally from <abbrev xmlns:xlink="http://www.w3.org/1999/xlink" xlink:title="tibia" id="ABBRID0EUXAE" xlink:type="simple">Ti</abbrev>. Cymbium almost 1.5 times longer than <abbrev xmlns:xlink="http://www.w3.org/1999/xlink" xlink:title="tibia" id="ABBRID0EYXAE" xlink:type="simple">Ti</abbrev>. <abbrev xmlns:xlink="http://www.w3.org/1999/xlink" xlink:title="tegular apophysis" id="ABBRID0E3XAE" xlink:type="simple">TA</abbrev> complicated, with a sharp projection (TAP I) on prolateral margin, a lamellar projection (TAP II) on dorsal <abbrev xmlns:xlink="http://www.w3.org/1999/xlink" xlink:title="tegular apophysis" id="ABBRID0EAYAE" xlink:type="simple">TA</abbrev>, and two sharp projections (TAP III, TAP IV) on embolic base. C tiny. E arising sub-centrally from tegulum in 9-o’clock-position.</p><p>Colouration (Fig. <xref ref-type="fig" rid="F2">2A, B</xref>): <abbrev xmlns:xlink="http://www.w3.org/1999/xlink" xlink:title="dorsal shield of prosoma" id="ABBRID0EKYAE" xlink:type="simple">DS</abbrev> pale yellow, with brown patterns. Sternum light yellow. Legs yellow to light brown, with brown spots. <abbrev xmlns:xlink="http://www.w3.org/1999/xlink" xlink:title="opisthosoma" id="ABBRID0EOYAE" xlink:type="simple">OS</abbrev> dorsally yellow, with yellowish-brown patterns. <abbrev xmlns:xlink="http://www.w3.org/1999/xlink" xlink:title="opisthosoma" id="ABBRID0ESYAE" xlink:type="simple">OS</abbrev> ventrally brownish purple, with four yellow longitudinal lines; anterior part yellow.</p><fig id="F2" position="float" orientation="portrait"><object-id xmlns:xlink="http://www.w3.org/1999/xlink" content-type="doi" xlink:type="simple">10.3897/zookeys.1245.144552.figure2</object-id><object-id xmlns:xlink="http://www.w3.org/1999/xlink" content-type="arpha" xlink:type="simple">D147E13A-12B0-511E-88A1-6B489B2B3A03</object-id><label>Figure 2.</label><caption><p><italic><tp:taxon-name><tp:taxon-name-part taxon-name-part-type="genus" reg="Olios">Olios</tp:taxon-name-part><tp:taxon-name-part taxon-name-part-type="species" reg="biprocessus">biprocessus</tp:taxon-name-part></tp:taxon-name></italic> Hu, Zhang &amp; Liu, sp. nov., male habitus. <bold>A.</bold> Dorsal; <bold>B.</bold> Ventral. Scale bars: 2 mm.</p></caption><graphic xmlns:xlink="http://www.w3.org/1999/xlink" xlink:href="zookeys-1245-343_article-144552__-g002.jpg" position="float" orientation="portrait" xlink:type="simple" id="oo_1375508.jpg"><uri content-type="original_file" xlink:type="simple">https://binary.pensoft.net/fig/1375508</uri></graphic></fig><p><bold>Female</bold>: Unknown.</p></tp:treatment-sec><tp:treatment-sec sec-type="distribution" id="SECID0EWZAE"><title>Distribution.</title><p>China (Hunan Province) (Fig. <xref ref-type="fig" rid="F8">8</xref>).</p></tp:treatment-sec><tp:treatment-sec><!--Section generated to contain objects referenced in tp:taxon-treatment.--><fig id="F8" position="float" orientation="portrait"><object-id xmlns:xlink="http://www.w3.org/1999/xlink" content-type="doi" xlink:type="simple">10.3897/zookeys.1245.144552.figure8</object-id><object-id xmlns:xlink="http://www.w3.org/1999/xlink" content-type="arpha" xlink:type="simple">20782C75-9950-548D-99CB-3CEBCB9843AB</object-id><label>Figure 8.</label><caption><p>Distribution map of the three new <italic><tp:taxon-name><tp:taxon-name-part taxon-name-part-type="genus" reg="Olios">Olios</tp:taxon-name-part></tp:taxon-name></italic> species 1 <italic><tp:taxon-name><tp:taxon-name-part taxon-name-part-type="genus" reg="Olios">O.</tp:taxon-name-part><tp:taxon-name-part taxon-name-part-type="species" reg="biprocessus">biprocessus</tp:taxon-name-part></tp:taxon-name></italic> Hu, Zhang &amp; Liu, sp. nov. 2 <italic><tp:taxon-name><tp:taxon-name-part taxon-name-part-type="genus" reg="Olios">O.</tp:taxon-name-part><tp:taxon-name-part taxon-name-part-type="species" reg="uniprocessus">uniprocessus</tp:taxon-name-part></tp:taxon-name></italic> Hu, Zhang &amp; Liu, sp. nov. 3 <italic><tp:taxon-name><tp:taxon-name-part taxon-name-part-type="genus" reg="Olios">O.</tp:taxon-name-part><tp:taxon-name-part taxon-name-part-type="species" reg="lincangensis">lincangensis</tp:taxon-name-part></tp:taxon-name></italic> Hu, Zhang &amp; Liu, sp. nov.</p></caption><graphic xmlns:xlink="http://www.w3.org/1999/xlink" xlink:href="zookeys-1245-343_article-144552__-g008.jpg" position="float" orientation="portrait" xlink:type="simple" id="oo_1375514.jpg"><uri content-type="original_file" xlink:type="simple">https://binary.pensoft.net/fig/1375514</uri></graphic></fig></tp:treatment-sec><ref-list><ref id="B5"><mixed-citation xmlns:xlink="http://www.w3.org/1999/xlink" xlink:type="simple"><person-group><name name-style="western"><surname>Jäger</surname><given-names>P</given-names></name></person-group> (<year>2020</year>) <article-title>The spider genus <italic><tp:taxon-name><tp:taxon-name-part taxon-name-part-type="genus">Olios</tp:taxon-name-part></tp:taxon-name></italic> Walckenaer, 1837 (<tp:taxon-name><tp:taxon-name-part taxon-name-part-type="order">Araneae</tp:taxon-name-part></tp:taxon-name>: <tp:taxon-name><tp:taxon-name-part taxon-name-part-type="family">Sparassidae</tp:taxon-name-part></tp:taxon-name>) – Part 1: species groups, diagnoses, identification keys, distribution maps and revision of the <italic><tp:taxon-name><tp:taxon-name-part taxon-name-part-type="genus"/><tp:taxon-name-part taxon-name-part-type="species">argelasius</tp:taxon-name-part></tp:taxon-name></italic>-, <italic>coenobitus</italic>- and <italic>auricomis</italic>-groups.</article-title><source>Zootaxa</source><volume>4866</volume>(<issue>1</issue>): <fpage>1</fpage>–<lpage>119</lpage>. <ext-link xlink:href="10.11646/zootaxa.4866.1.1" ext-link-type="doi" xlink:type="simple">https://doi.org/10.11646/zootaxa.4866.1.1</ext-link></mixed-citation></ref></ref-list></tp:taxon-treatment>
