# Supplementary material for: ﻿Three new species of the genus Olios Walckenaer, 1837 (Araneae, Sparassidae) from southern China
Source: Zookeys. 2025 Jul 16;1245:343–56. doi: 10.3897/zookeys.1245.144552 (PMC12287718; doi:10.3897/zookeys.1245.144552)
Supplement: XML Treatment for Olios uniprocessus [file zookeys.1245.144552-treatment3.xml]

<!DOCTYPE tp:taxon-treatment
  PUBLIC "-//TaxonX//DTD Taxonomic Treatment Publishing DTD v0 20100105//EN" "tax-treatment-NSO.dtd">
<tp:taxon-treatment xmlns:tp="http://www.plazi.org/taxpub"><tp:treatment-meta><kwd-group><label>Taxon classification</label><kwd>
                <named-content content-type="kingdom">Animalia</named-content>
              </kwd><kwd>
                <named-content content-type="order">Araneae</named-content>
              </kwd><kwd>
                <named-content content-type="family">Sparassidae</named-content>
              </kwd></kwd-group><mixed-citation publication-type="journal"><person-group><name><surname>Zhang</surname><given-names>He</given-names></name><name><surname>Niu</surname><given-names>Weitao</given-names></name><name><surname>Liu</surname><given-names>Jie</given-names></name><name><surname>Wang</surname><given-names>Caijun</given-names></name><name><surname>Hu</surname><given-names>Changhao</given-names></name></person-group><article-title>﻿Three new species of the genus <italic><tp:taxon-name><tp:taxon-name-part taxon-name-part-type="genus" reg="Olios">Olios</tp:taxon-name-part></tp:taxon-name></italic> Walckenaer, 1837 (<tp:taxon-name><tp:taxon-name-part taxon-name-part-type="order">Araneae</tp:taxon-name-part></tp:taxon-name>, <tp:taxon-name><tp:taxon-name-part taxon-name-part-type="family">Sparassidae</tp:taxon-name-part></tp:taxon-name>) from southern China</article-title><source>Zookeys</source><day>16</day><month>07</month><year>2025</year><volume>1245</volume><fpage>343</fpage><lpage>356</lpage><pub-id pub-id-type="doi">10.3897/zookeys.1245.144552</pub-id></mixed-citation></tp:treatment-meta><tp:nomenclature><label>﻿</label><tp:taxon-name>
              <object-id xmlns:xlink="http://www.w3.org/1999/xlink" content-type="arpha" xlink:type="simple">4F1D16F8-C762-54A0-B67B-763E482E838E</object-id>
              <tp:taxon-name-part taxon-name-part-type="genus" reg="Olios">Olios</tp:taxon-name-part>
              <tp:taxon-name-part taxon-name-part-type="species" reg="uniprocessus">uniprocessus</tp:taxon-name-part>
              <object-id xmlns:xlink="http://www.w3.org/1999/xlink" content-type="zoobank" xlink:type="simple">https://zoobank.org/5F787A9C-980C-46CF-9ADB-0E9D9B5E9434</object-id>
            </tp:taxon-name><tp:taxon-authority>Hu, Zhang &amp; Liu</tp:taxon-authority><tp:taxon-status xmlns:xlink="http://www.w3.org/1999/xlink" xlink:type="simple">sp. nov.</tp:taxon-status><xref ref-type="fig" rid="F3">Figs 3</xref><xref ref-type="fig" rid="F4">, 4</xref><xref ref-type="fig" rid="F8">, 8</xref></tp:nomenclature><tp:treatment-sec sec-type="type material" id="SECID0EW2AE"><title>Type material.</title><p><bold><italic>Holotype</italic></bold> male: China • Chongqing Municipality: Beibei District, Southwest University, next to the international student apartment, <named-content xmlns:xlink="http://www.w3.org/1999/xlink" content-type="dwc:verbatimCoordinates" xlink:type="simple"><named-content content-type="geo-json" specific-use="{&#34;type&#34;:&#34;Point&#34;,&#34;coordinates&#34;:[106.429720,29.828520]}" id="NCID0EE3AE" xlink:type="simple">29.82852°N, 106.42972°E</named-content></named-content>, elevation 253 m, 30 June 2015, Mingxin Liu leg.</p></tp:treatment-sec><tp:treatment-sec sec-type="etymology" id="SECID0EJ3AE"><title>Etymology.</title><p>The specific name is a combination of the Latin <italic>uni</italic> (meaning single) and <italic>processus</italic> (meaning process, projection), referring to the single projection (TAP III) on the embolic base, noun.</p></tp:treatment-sec><tp:treatment-sec sec-type="diagnosis" id="SECID0ET3AE"><title>Diagnosis.</title><p>The male of <italic><tp:taxon-name><tp:taxon-name-part taxon-name-part-type="genus" reg="Olios">Olios</tp:taxon-name-part><tp:taxon-name-part taxon-name-part-type="species" reg="uniprocessus">uniprocessus</tp:taxon-name-part></tp:taxon-name></italic> Hu, Zhang &amp; Liu, sp. nov. resembles that of <italic><tp:taxon-name><tp:taxon-name-part taxon-name-part-type="genus" reg="Olios">O.</tp:taxon-name-part><tp:taxon-name-part taxon-name-part-type="species" reg="rossettii">rossettii</tp:taxon-name-part></tp:taxon-name></italic> (Leardi, 1901) (cf. Fig. <xref ref-type="fig" rid="F3">3A–C</xref> vs. figs 146–147 in <xref ref-type="bibr" rid="B5">Jäger 2020</xref>) by having two tibial apophyses, and small U-shaped embolus arising sub-centrally from the tegulum, but can be recognized by: 1) retrolateral tibial apophysis leaf-shaped in retrolateral view, with a serrated retrolateral margin; and 2) tegular apophysis complex, with a sharp projection (TAP I) prolaterally and a sharp projection (TAP III) on the embolic base (vs. retrolateral tibial apophysis triangular, tegular apophysis long triangular in <italic><tp:taxon-name><tp:taxon-name-part taxon-name-part-type="genus" reg="Olios">O.</tp:taxon-name-part><tp:taxon-name-part taxon-name-part-type="species" reg="rossettii">rossettii</tp:taxon-name-part></tp:taxon-name></italic>).</p><fig id="F3" position="float" orientation="portrait"><object-id xmlns:xlink="http://www.w3.org/1999/xlink" content-type="doi" xlink:type="simple">10.3897/zookeys.1245.144552.figure3</object-id><object-id xmlns:xlink="http://www.w3.org/1999/xlink" content-type="arpha" xlink:type="simple">8787E5E5-8C37-59C1-A6BE-86FCEF5AE273</object-id><label>Figure 3.</label><caption><p><italic><tp:taxon-name><tp:taxon-name-part taxon-name-part-type="genus" reg="Olios">Olios</tp:taxon-name-part><tp:taxon-name-part taxon-name-part-type="species" reg="uniprocessus">uniprocessus</tp:taxon-name-part></tp:taxon-name></italic> Hu, Zhang &amp; Liu, sp. nov., left male palp. <bold>A.</bold> Prolateral; <bold>B.</bold> Ventral; <bold>C.</bold> Retrolateral. Abbreviations: C = conductor, E = embolus, <abbrev xmlns:xlink="http://www.w3.org/1999/xlink" xlink:title="proximal tibial apophysis" id="ABBRID0E25AE" xlink:type="simple">ptA</abbrev> = proximal tibial apophysis, <abbrev xmlns:xlink="http://www.w3.org/1999/xlink" xlink:title="retrolateral tibial apophysis" id="ABBRID0E65AE" xlink:type="simple">RTA</abbrev> = retrolateral tibial apophysis, <abbrev xmlns:xlink="http://www.w3.org/1999/xlink" xlink:title="tegular apophysis" id="ABBRID0ED6AE" xlink:type="simple">TA</abbrev> = tegular apophysis, TAP I–III = projection I to III of tegular apophysis. Scale bars: 0.5 mm.</p></caption><graphic xmlns:xlink="http://www.w3.org/1999/xlink" xlink:href="zookeys-1245-343_article-144552__-g003.jpg" position="float" orientation="portrait" xlink:type="simple" id="oo_1375509.jpg"><uri content-type="original_file" xlink:type="simple">https://binary.pensoft.net/fig/1375509</uri></graphic></fig></tp:treatment-sec><tp:treatment-sec sec-type="description" id="SECID0EM6AE"><title>Description.</title><p><bold>Male (holotype)</bold>: Total length 9.0; <abbrev xmlns:xlink="http://www.w3.org/1999/xlink" xlink:title="dorsal shield of prosoma" id="ABBRID0EU6AE" xlink:type="simple">DS</abbrev> 4.3 long, 4.2 wide; <abbrev xmlns:xlink="http://www.w3.org/1999/xlink" xlink:title="opisthosoma" id="ABBRID0EY6AE" xlink:type="simple">OS</abbrev> 4.8 long, 3.1 wide. Eyes: <abbrev xmlns:xlink="http://www.w3.org/1999/xlink" xlink:title="anterior median eyes" id="ABBRID0E36AE" xlink:type="simple">AME</abbrev> 0.31; <abbrev xmlns:xlink="http://www.w3.org/1999/xlink" xlink:title="anterior lateral eyes" id="ABBRID0EBAAG" xlink:type="simple">ALE</abbrev> 0.22; <abbrev xmlns:xlink="http://www.w3.org/1999/xlink" xlink:title="posterior median eyes" id="ABBRID0EFAAG" xlink:type="simple">PME</abbrev> 0.20; <abbrev xmlns:xlink="http://www.w3.org/1999/xlink" xlink:title="posterior lateral eyes" id="ABBRID0EJAAG" xlink:type="simple">PLE</abbrev> 0.23; <abbrev xmlns:xlink="http://www.w3.org/1999/xlink" xlink:title="anterior median eyes" id="ABBRID0ENAAG" xlink:type="simple">AME</abbrev>–<abbrev xmlns:xlink="http://www.w3.org/1999/xlink" xlink:title="anterior median eyes" id="ABBRID0ERAAG" xlink:type="simple">AME</abbrev> 0.17; <abbrev xmlns:xlink="http://www.w3.org/1999/xlink" xlink:title="anterior median eyes" id="ABBRID0EVAAG" xlink:type="simple">AME</abbrev>–<abbrev xmlns:xlink="http://www.w3.org/1999/xlink" xlink:title="anterior lateral eyes" id="ABBRID0EZAAG" xlink:type="simple">ALE</abbrev> 0.06; <abbrev xmlns:xlink="http://www.w3.org/1999/xlink" xlink:title="posterior median eyes" id="ABBRID0E4AAG" xlink:type="simple">PME</abbrev>–<abbrev xmlns:xlink="http://www.w3.org/1999/xlink" xlink:title="posterior median eyes" id="ABBRID0EBBAG" xlink:type="simple">PME</abbrev> 0.31; <abbrev xmlns:xlink="http://www.w3.org/1999/xlink" xlink:title="posterior median eyes" id="ABBRID0EFBAG" xlink:type="simple">PME</abbrev>–<abbrev xmlns:xlink="http://www.w3.org/1999/xlink" xlink:title="posterior lateral eyes" id="ABBRID0EJBAG" xlink:type="simple">PLE</abbrev> 0.28; <abbrev xmlns:xlink="http://www.w3.org/1999/xlink" xlink:title="anterior median eyes" id="ABBRID0ENBAG" xlink:type="simple">AME</abbrev>–<abbrev xmlns:xlink="http://www.w3.org/1999/xlink" xlink:title="posterior median eyes" id="ABBRID0ERBAG" xlink:type="simple">PME</abbrev> 0.19; <abbrev xmlns:xlink="http://www.w3.org/1999/xlink" xlink:title="anterior lateral eyes" id="ABBRID0EVBAG" xlink:type="simple">ALE</abbrev>–<abbrev xmlns:xlink="http://www.w3.org/1999/xlink" xlink:title="posterior lateral eyes" id="ABBRID0EZBAG" xlink:type="simple">PLE</abbrev> 0.09; <abbrev xmlns:xlink="http://www.w3.org/1999/xlink" xlink:title="clypeus height" id="ABBRID0E4BAG" xlink:type="simple">CH</abbrev><abbrev xmlns:xlink="http://www.w3.org/1999/xlink" xlink:title="anterior median eyes" id="ABBRID0EBCAG" xlink:type="simple">AME</abbrev> 0.17; <abbrev xmlns:xlink="http://www.w3.org/1999/xlink" xlink:title="clypeus height" id="ABBRID0EFCAG" xlink:type="simple">CH</abbrev><abbrev xmlns:xlink="http://www.w3.org/1999/xlink" xlink:title="anterior lateral eyes" id="ABBRID0EJCAG" xlink:type="simple">ALE</abbrev> 0.21. Measurements of palp and legs: <abbrev xmlns:xlink="http://www.w3.org/1999/xlink" xlink:title="palp" id="ABBRID0ENCAG" xlink:type="simple">Pp</abbrev>: 5.4 (1.7, 0.5, 1.2, -, 2.0); I: 23.0 (6.2, 2.1, 6.5, 6.4, 1.8); II: 26.4 (7.4, 2.0, 7.8, 7.3, 1.9); III: 17.8 (5.3, 1.7, 4.8, 4.5, 1.5); IV: 19.9 (5.9, 1.6, 5.3, 5.6, 1.5). Leg formula: II-I-IV-III. Spination: <abbrev xmlns:xlink="http://www.w3.org/1999/xlink" xlink:title="palp" id="ABBRID0ERCAG" xlink:type="simple">Pp</abbrev>: 131, 000, 3000; legs: <abbrev xmlns:xlink="http://www.w3.org/1999/xlink" xlink:title="femur" id="ABBRID0EVCAG" xlink:type="simple">Fe</abbrev> I 223, II–III 323, IV 220; <abbrev xmlns:xlink="http://www.w3.org/1999/xlink" xlink:title="patella" id="ABBRID0EZCAG" xlink:type="simple">Pa</abbrev> I–IV 000; <abbrev xmlns:xlink="http://www.w3.org/1999/xlink" xlink:title="tibia" id="ABBRID0E4CAG" xlink:type="simple">Ti</abbrev> I 2134, II–III 2124, IV 2014; <abbrev xmlns:xlink="http://www.w3.org/1999/xlink" xlink:title="metatarsus" id="ABBRID0EBDAG" xlink:type="simple">Mt</abbrev> I–III 2024, IV 3034. Cheliceral furrow with 2 anterior and 5 posterior teeth.</p><p>Palp (Fig. <xref ref-type="fig" rid="F3">3A–C</xref>): As in diagnosis, <abbrev xmlns:xlink="http://www.w3.org/1999/xlink" xlink:title="proximal tibial apophysis" id="ABBRID0ELDAG" xlink:type="simple">ptA</abbrev> arising submedially from <abbrev xmlns:xlink="http://www.w3.org/1999/xlink" xlink:title="tibia" id="ABBRID0EPDAG" xlink:type="simple">Ti</abbrev>, <abbrev xmlns:xlink="http://www.w3.org/1999/xlink" xlink:title="retrolateral tibial apophysis" id="ABBRID0ETDAG" xlink:type="simple">RTA</abbrev> arising distally from <abbrev xmlns:xlink="http://www.w3.org/1999/xlink" xlink:title="tibia" id="ABBRID0EXDAG" xlink:type="simple">Ti</abbrev>. Cymbium almost 1.5 times longer than <abbrev xmlns:xlink="http://www.w3.org/1999/xlink" xlink:title="tibia" id="ABBRID0E2DAG" xlink:type="simple">Ti</abbrev>. <abbrev xmlns:xlink="http://www.w3.org/1999/xlink" xlink:title="tegular apophysis" id="ABBRID0E6DAG" xlink:type="simple">TA</abbrev> complicated, with a sharp projection (TAP I) on prolateral margin, a lamellar projection (TAP II) on dorsal <abbrev xmlns:xlink="http://www.w3.org/1999/xlink" xlink:title="tegular apophysis" id="ABBRID0EDEAG" xlink:type="simple">TA</abbrev>, and a sharp projection (TAP III) on embolic base. C tiny. E arising sub-centrally from tegulum in 10-o’clock-position.</p><p>Colouration (Fig. <xref ref-type="fig" rid="F4">4A, B</xref>): <abbrev xmlns:xlink="http://www.w3.org/1999/xlink" xlink:title="dorsal shield of prosoma" id="ABBRID0ENEAG" xlink:type="simple">DS</abbrev> orange, with thick hairs. Sternum and legs yellow. <abbrev xmlns:xlink="http://www.w3.org/1999/xlink" xlink:title="opisthosoma" id="ABBRID0EREAG" xlink:type="simple">OS</abbrev> light yellow, dorsal with several brown marks.</p><fig id="F4" position="float" orientation="portrait"><object-id xmlns:xlink="http://www.w3.org/1999/xlink" content-type="doi" xlink:type="simple">10.3897/zookeys.1245.144552.figure4</object-id><object-id xmlns:xlink="http://www.w3.org/1999/xlink" content-type="arpha" xlink:type="simple">498A4139-3BF7-55E7-B62D-033D35531890</object-id><label>Figure 4.</label><caption><p><italic><tp:taxon-name><tp:taxon-name-part taxon-name-part-type="genus" reg="Olios">Olios</tp:taxon-name-part><tp:taxon-name-part taxon-name-part-type="species" reg="uniprocessus">uniprocessus</tp:taxon-name-part></tp:taxon-name></italic> Hu, Zhang &amp; Liu, sp. nov., male habitus. <bold>A.</bold> Dorsal; <bold>B.</bold> Ventral. Scale bars: 2 mm.</p></caption><graphic xmlns:xlink="http://www.w3.org/1999/xlink" xlink:href="zookeys-1245-343_article-144552__-g004.jpg" position="float" orientation="portrait" xlink:type="simple" id="oo_1375510.jpg"><uri content-type="original_file" xlink:type="simple">https://binary.pensoft.net/fig/1375510</uri></graphic></fig><p><bold>Female</bold>: Unknown.</p></tp:treatment-sec><tp:treatment-sec sec-type="distribution" id="SECID0EVFAG"><title>Distribution.</title><p>China (Chongqing Municipality) (Fig. <xref ref-type="fig" rid="F8">8</xref>).</p><p>
              <bold><italic><tp:taxon-name><tp:taxon-name-part taxon-name-part-type="genus" reg="Olios">Olios</tp:taxon-name-part></tp:taxon-name></italic> species without affiliation to a species-group</bold>
            </p><p><bold>Remarks.</bold> The following species do not exhibit clear affiliation with any of the species-groups proposed to date.</p></tp:treatment-sec><tp:treatment-sec><!--Section generated to contain objects referenced in tp:taxon-treatment.--><fig id="F8" position="float" orientation="portrait"><object-id xmlns:xlink="http://www.w3.org/1999/xlink" content-type="doi" xlink:type="simple">10.3897/zookeys.1245.144552.figure8</object-id><object-id xmlns:xlink="http://www.w3.org/1999/xlink" content-type="arpha" xlink:type="simple">20782C75-9950-548D-99CB-3CEBCB9843AB</object-id><label>Figure 8.</label><caption><p>Distribution map of the three new <italic><tp:taxon-name><tp:taxon-name-part taxon-name-part-type="genus" reg="Olios">Olios</tp:taxon-name-part></tp:taxon-name></italic> species 1 <italic><tp:taxon-name><tp:taxon-name-part taxon-name-part-type="genus" reg="Olios">O.</tp:taxon-name-part><tp:taxon-name-part taxon-name-part-type="species" reg="biprocessus">biprocessus</tp:taxon-name-part></tp:taxon-name></italic> Hu, Zhang &amp; Liu, sp. nov. 2 <italic><tp:taxon-name><tp:taxon-name-part taxon-name-part-type="genus" reg="Olios">O.</tp:taxon-name-part><tp:taxon-name-part taxon-name-part-type="species" reg="uniprocessus">uniprocessus</tp:taxon-name-part></tp:taxon-name></italic> Hu, Zhang &amp; Liu, sp. nov. 3 <italic><tp:taxon-name><tp:taxon-name-part taxon-name-part-type="genus" reg="Olios">O.</tp:taxon-name-part><tp:taxon-name-part taxon-name-part-type="species" reg="lincangensis">lincangensis</tp:taxon-name-part></tp:taxon-name></italic> Hu, Zhang &amp; Liu, sp. nov.</p></caption><graphic xmlns:xlink="http://www.w3.org/1999/xlink" xlink:href="zookeys-1245-343_article-144552__-g008.jpg" position="float" orientation="portrait" xlink:type="simple" id="oo_1375514.jpg"><uri content-type="original_file" xlink:type="simple">https://binary.pensoft.net/fig/1375514</uri></graphic></fig></tp:treatment-sec><ref-list><ref id="B5"><mixed-citation xmlns:xlink="http://www.w3.org/1999/xlink" xlink:type="simple"><person-group><name name-style="western"><surname>Jäger</surname><given-names>P</given-names></name></person-group> (<year>2020</year>) <article-title>The spider genus <italic><tp:taxon-name><tp:taxon-name-part taxon-name-part-type="genus">Olios</tp:taxon-name-part></tp:taxon-name></italic> Walckenaer, 1837 (<tp:taxon-name><tp:taxon-name-part taxon-name-part-type="order">Araneae</tp:taxon-name-part></tp:taxon-name>: <tp:taxon-name><tp:taxon-name-part taxon-name-part-type="family">Sparassidae</tp:taxon-name-part></tp:taxon-name>) – Part 1: species groups, diagnoses, identification keys, distribution maps and revision of the <italic><tp:taxon-name><tp:taxon-name-part taxon-name-part-type="genus"/><tp:taxon-name-part taxon-name-part-type="species">argelasius</tp:taxon-name-part></tp:taxon-name></italic>-, <italic>coenobitus</italic>- and <italic>auricomis</italic>-groups.</article-title><source>Zootaxa</source><volume>4866</volume>(<issue>1</issue>): <fpage>1</fpage>–<lpage>119</lpage>. <ext-link xlink:href="10.11646/zootaxa.4866.1.1" ext-link-type="doi" xlink:type="simple">https://doi.org/10.11646/zootaxa.4866.1.1</ext-link></mixed-citation></ref></ref-list></tp:taxon-treatment>
