# Supplementary material for: ﻿Three new species of the genus Olios Walckenaer, 1837 (Araneae, Sparassidae) from southern China
Source: Zookeys. 2025 Jul 16;1245:343–56. doi: 10.3897/zookeys.1245.144552 (PMC12287718; doi:10.3897/zookeys.1245.144552)
Supplement: XML Treatment for Olios lincangensis [file zookeys.1245.144552-treatment4.xml]

<!DOCTYPE tp:taxon-treatment
  PUBLIC "-//TaxonX//DTD Taxonomic Treatment Publishing DTD v0 20100105//EN" "tax-treatment-NSO.dtd">
<tp:taxon-treatment xmlns:tp="http://www.plazi.org/taxpub"><tp:treatment-meta><kwd-group><label>Taxon classification</label><kwd>
                <named-content content-type="kingdom">Animalia</named-content>
              </kwd><kwd>
                <named-content content-type="order">Araneae</named-content>
              </kwd><kwd>
                <named-content content-type="family">Sparassidae</named-content>
              </kwd></kwd-group><mixed-citation publication-type="journal"><person-group><name><surname>Zhang</surname><given-names>He</given-names></name><name><surname>Niu</surname><given-names>Weitao</given-names></name><name><surname>Liu</surname><given-names>Jie</given-names></name><name><surname>Wang</surname><given-names>Caijun</given-names></name><name><surname>Hu</surname><given-names>Changhao</given-names></name></person-group><article-title>﻿Three new species of the genus <italic><tp:taxon-name><tp:taxon-name-part taxon-name-part-type="genus" reg="Olios">Olios</tp:taxon-name-part></tp:taxon-name></italic> Walckenaer, 1837 (<tp:taxon-name><tp:taxon-name-part taxon-name-part-type="order">Araneae</tp:taxon-name-part></tp:taxon-name>, <tp:taxon-name><tp:taxon-name-part taxon-name-part-type="family">Sparassidae</tp:taxon-name-part></tp:taxon-name>) from southern China</article-title><source>Zookeys</source><day>16</day><month>07</month><year>2025</year><volume>1245</volume><fpage>343</fpage><lpage>356</lpage><pub-id pub-id-type="doi">10.3897/zookeys.1245.144552</pub-id></mixed-citation></tp:treatment-meta><tp:nomenclature><label>﻿</label><tp:taxon-name>
              <object-id xmlns:xlink="http://www.w3.org/1999/xlink" content-type="arpha" xlink:type="simple">A18223F2-3165-533A-AF95-F47F6A4C9CAF</object-id>
              <tp:taxon-name-part taxon-name-part-type="genus" reg="Olios">Olios</tp:taxon-name-part>
              <tp:taxon-name-part taxon-name-part-type="species" reg="lincangensis">lincangensis</tp:taxon-name-part>
              <object-id xmlns:xlink="http://www.w3.org/1999/xlink" content-type="zoobank" xlink:type="simple">https://zoobank.org/2F2871EE-9705-455D-8510-1B39551AEDE0</object-id>
            </tp:taxon-name><tp:taxon-authority>Hu, Zhang &amp; Liu</tp:taxon-authority><tp:taxon-status xmlns:xlink="http://www.w3.org/1999/xlink" xlink:type="simple">sp. nov.</tp:taxon-status><xref ref-type="fig" rid="F5">Figs 5</xref><xref ref-type="fig" rid="F6">, 6</xref><xref ref-type="fig" rid="F7">, 7</xref><xref ref-type="fig" rid="F8">, 8</xref></tp:nomenclature><tp:treatment-sec sec-type="type material" id="SECID0EJIAG"><title>Type material.</title><p><bold><italic>Holotype</italic></bold> male: China • Yunnan Province: Lincang City, Yongde County, Daxueshan Yi, Lahu, Dai Township, Daxueshan Mountain, <named-content xmlns:xlink="http://www.w3.org/1999/xlink" content-type="dwc:verbatimCoordinates" xlink:type="simple"><named-content content-type="geo-json" specific-use="{&#34;type&#34;:&#34;Point&#34;,&#34;coordinates&#34;:[99.648020,24.114700]}" id="NCID0EXIAG" xlink:type="simple">24.11470°N, 99.64802°E</named-content></named-content>, elevation 3428 m, 13 November 2021, Huachang Li leg. <bold><italic>Paratype</italic></bold>: 1 female, with same data as for holotype.</p></tp:treatment-sec><tp:treatment-sec sec-type="etymology" id="SECID0E6IAG"><title>Etymology.</title><p>The specific name is derived from the type locality: Lincang City; adjective.</p></tp:treatment-sec><tp:treatment-sec sec-type="diagnosis" id="SECID0EEJAG"><title>Diagnosis.</title><p>The male of <italic><tp:taxon-name><tp:taxon-name-part taxon-name-part-type="genus" reg="Olios">Olios</tp:taxon-name-part><tp:taxon-name-part taxon-name-part-type="species" reg="lincangensis">lincangensis</tp:taxon-name-part></tp:taxon-name></italic> Hu, Zhang &amp; Liu, sp. nov. resembles that of <italic><tp:taxon-name><tp:taxon-name-part taxon-name-part-type="genus" reg="Olios">O.</tp:taxon-name-part><tp:taxon-name-part taxon-name-part-type="species" reg="feldmanni">feldmanni</tp:taxon-name-part></tp:taxon-name></italic> Strand, 1915 (cf. Fig. <xref ref-type="fig" rid="F5">5A–C</xref> vs. figs 294–295 in <xref ref-type="bibr" rid="B5">Jäger 2020</xref>) by having a spike-like dorsal part of retrolateral tibial apophysis, complex ventral part of the retrolateral tibial apophysis, well-developed conductor arising sub-centrally from the tegulum in an 11-o’clock-position, and an embolus arising from the tegulum in a 6-o’clock-position, but can be recognized by: 1) main part of ventral part of retrolateral tibial apophysis irregularly thick forked, 2) tegulum with a small nipple-shaped tegular apophysis, and 3) conductor with two apophyses (see arrows in Fig. <xref ref-type="fig" rid="F5">5A</xref>) (vs. main part of ventral part of retrolateral tibial apophysis clavate, tegular apophysis absent, conductor without apophysis in <italic><tp:taxon-name><tp:taxon-name-part taxon-name-part-type="genus" reg="Olios">O.</tp:taxon-name-part><tp:taxon-name-part taxon-name-part-type="species" reg="feldmanni">feldmanni</tp:taxon-name-part></tp:taxon-name></italic>).</p><fig id="F5" position="float" orientation="portrait"><object-id xmlns:xlink="http://www.w3.org/1999/xlink" content-type="doi" xlink:type="simple">10.3897/zookeys.1245.144552.figure5</object-id><object-id xmlns:xlink="http://www.w3.org/1999/xlink" content-type="arpha" xlink:type="simple">9E6BAD66-ADA4-513C-A1F0-13E07302D232</object-id><label>Figure 5.</label><caption><p><italic><tp:taxon-name><tp:taxon-name-part taxon-name-part-type="genus" reg="Olios">Olios</tp:taxon-name-part><tp:taxon-name-part taxon-name-part-type="species" reg="lincangensis">lincangensis</tp:taxon-name-part></tp:taxon-name></italic> Hu, Zhang &amp; Liu, sp. nov., left male palp. <bold>A.</bold> Prolateral, arrows point to the two apophysis of prolateral conductor; <bold>B.</bold> Ventral; <bold>C.</bold> Retrolateral, arrows point to the three apices of <abbrev xmlns:xlink="http://www.w3.org/1999/xlink" xlink:title="ventral part of retrolateral tibial apophysis" id="ABBRID0EQLAG" xlink:type="simple">vRTA</abbrev>. Abbreviations: C = conductor, <abbrev xmlns:xlink="http://www.w3.org/1999/xlink" xlink:title="dorsal part of retrolateral tibial apophysis" id="ABBRID0EULAG" xlink:type="simple">dRTA</abbrev> = dorsal part of retrolateral tibial apophysis, E = embolus, <abbrev xmlns:xlink="http://www.w3.org/1999/xlink" xlink:title="tegular apophysis" id="ABBRID0EYLAG" xlink:type="simple">TA</abbrev> = tegular apophysis, <abbrev xmlns:xlink="http://www.w3.org/1999/xlink" xlink:title="ventral part of retrolateral tibial apophysis" id="ABBRID0E3LAG" xlink:type="simple">vRTA</abbrev> = ventral part of retrolateral tibial apophysis. Scale bars: 0.5 mm.</p></caption><graphic xmlns:xlink="http://www.w3.org/1999/xlink" xlink:href="zookeys-1245-343_article-144552__-g005.jpg" position="float" orientation="portrait" xlink:type="simple" id="oo_1375511.jpg"><uri content-type="original_file" xlink:type="simple">https://binary.pensoft.net/fig/1375511</uri></graphic></fig><p>The female of <italic><tp:taxon-name><tp:taxon-name-part taxon-name-part-type="genus" reg="Olios">Olios</tp:taxon-name-part><tp:taxon-name-part taxon-name-part-type="species" reg="lincangensis">lincangensis</tp:taxon-name-part></tp:taxon-name></italic> Hu, Zhang &amp; Liu, sp. nov. resembles that of <italic><tp:taxon-name><tp:taxon-name-part taxon-name-part-type="genus" reg="Olios">O.</tp:taxon-name-part><tp:taxon-name-part taxon-name-part-type="species" reg="croseiceps">croseiceps</tp:taxon-name-part></tp:taxon-name></italic> (Pocock, 1898) (cf. Fig. <xref ref-type="fig" rid="F6">6A–D</xref> vs. figs 236–240 in <xref ref-type="bibr" rid="B5">Jäger 2020</xref>) by having an ungulate-shaped epigynal field, medially located copulatory ducts and large spermathecae, but can be recognized by the fertilization ducts laterally located, the distance between the basal fertilization ducts almost equal to the width of the epigynal field (vs. fertilization ducts medially located, the distance between basal fertilization ducts almost 1/3 of the width of the epigynal field in <italic><tp:taxon-name><tp:taxon-name-part taxon-name-part-type="genus" reg="Olios">O.</tp:taxon-name-part><tp:taxon-name-part taxon-name-part-type="species" reg="croseiceps">croseiceps</tp:taxon-name-part></tp:taxon-name></italic>).</p><fig id="F6" position="float" orientation="portrait"><object-id xmlns:xlink="http://www.w3.org/1999/xlink" content-type="doi" xlink:type="simple">10.3897/zookeys.1245.144552.figure6</object-id><object-id xmlns:xlink="http://www.w3.org/1999/xlink" content-type="arpha" xlink:type="simple">8B7D4261-5385-5EEA-A9EF-6AA85A670953</object-id><label>Figure 6.</label><caption><p><italic><tp:taxon-name><tp:taxon-name-part taxon-name-part-type="genus" reg="Olios">Olios</tp:taxon-name-part><tp:taxon-name-part taxon-name-part-type="species" reg="lincangensis">lincangensis</tp:taxon-name-part></tp:taxon-name></italic> Hu, Zhang &amp; Liu, sp. nov., female. <bold>A.</bold> Epigyne, ventral; <bold>B.</bold> Vulva, dorsal; <bold>C.</bold> Vulva, dorsal, the membrane between <abbrev xmlns:xlink="http://www.w3.org/1999/xlink" xlink:title="fertilization duct" id="ABBRID0EJOAG" xlink:type="simple">FD</abbrev> removed; <bold>D.</bold> Schematic course of right internal duct system, dorsal. Abbreviations: <abbrev xmlns:xlink="http://www.w3.org/1999/xlink" xlink:title="copulatory duct" id="ABBRID0EPOAG" xlink:type="simple">CD</abbrev> = copulatory duct, <abbrev xmlns:xlink="http://www.w3.org/1999/xlink" xlink:title="copulatory opening" id="ABBRID0ETOAG" xlink:type="simple">CO</abbrev> = copulatory opening, <abbrev xmlns:xlink="http://www.w3.org/1999/xlink" xlink:title="epigynal slit" id="ABBRID0EXOAG" xlink:type="simple">ES</abbrev> = epigynal slit, <abbrev xmlns:xlink="http://www.w3.org/1999/xlink" xlink:title="fertilization duct" id="ABBRID0E2OAG" xlink:type="simple">FD</abbrev> = fertilization duct, <abbrev xmlns:xlink="http://www.w3.org/1999/xlink" xlink:title="lateral lobes" id="ABBRID0E6OAG" xlink:type="simple">LL</abbrev> = lateral lobes, S = spermathecae. Scale bars: 0.5 mm.</p></caption><graphic xmlns:xlink="http://www.w3.org/1999/xlink" xlink:href="zookeys-1245-343_article-144552__-g006.jpg" position="float" orientation="portrait" xlink:type="simple" id="oo_1375512.jpg"><uri content-type="original_file" xlink:type="simple">https://binary.pensoft.net/fig/1375512</uri></graphic></fig></tp:treatment-sec><tp:treatment-sec sec-type="description" id="SECID0EIPAG"><title>Description.</title><p><bold>Male (holotype)</bold>: Total length 12.5; <abbrev xmlns:xlink="http://www.w3.org/1999/xlink" xlink:title="dorsal shield of prosoma" id="ABBRID0EQPAG" xlink:type="simple">DS</abbrev> 5.7 long, 5.8 wide; <abbrev xmlns:xlink="http://www.w3.org/1999/xlink" xlink:title="opisthosoma" id="ABBRID0EUPAG" xlink:type="simple">OS</abbrev> 7.1 long, 5.0 wide. Eyes: <abbrev xmlns:xlink="http://www.w3.org/1999/xlink" xlink:title="anterior median eyes" id="ABBRID0EYPAG" xlink:type="simple">AME</abbrev> 0.31; <abbrev xmlns:xlink="http://www.w3.org/1999/xlink" xlink:title="anterior lateral eyes" id="ABBRID0E3PAG" xlink:type="simple">ALE</abbrev> 0.33; <abbrev xmlns:xlink="http://www.w3.org/1999/xlink" xlink:title="posterior median eyes" id="ABBRID0EAQAG" xlink:type="simple">PME</abbrev> 0.21; <abbrev xmlns:xlink="http://www.w3.org/1999/xlink" xlink:title="posterior lateral eyes" id="ABBRID0EEQAG" xlink:type="simple">PLE</abbrev> 0.35; <abbrev xmlns:xlink="http://www.w3.org/1999/xlink" xlink:title="anterior median eyes" id="ABBRID0EIQAG" xlink:type="simple">AME</abbrev>–<abbrev xmlns:xlink="http://www.w3.org/1999/xlink" xlink:title="anterior median eyes" id="ABBRID0EMQAG" xlink:type="simple">AME</abbrev> 0.24; <abbrev xmlns:xlink="http://www.w3.org/1999/xlink" xlink:title="anterior median eyes" id="ABBRID0EQQAG" xlink:type="simple">AME</abbrev>–<abbrev xmlns:xlink="http://www.w3.org/1999/xlink" xlink:title="anterior lateral eyes" id="ABBRID0EUQAG" xlink:type="simple">ALE</abbrev> 0.29; <abbrev xmlns:xlink="http://www.w3.org/1999/xlink" xlink:title="posterior median eyes" id="ABBRID0EYQAG" xlink:type="simple">PME</abbrev>–<abbrev xmlns:xlink="http://www.w3.org/1999/xlink" xlink:title="posterior median eyes" id="ABBRID0E3QAG" xlink:type="simple">PME</abbrev> 0.54; <abbrev xmlns:xlink="http://www.w3.org/1999/xlink" xlink:title="posterior median eyes" id="ABBRID0EARAG" xlink:type="simple">PME</abbrev>–<abbrev xmlns:xlink="http://www.w3.org/1999/xlink" xlink:title="posterior lateral eyes" id="ABBRID0EERAG" xlink:type="simple">PLE</abbrev> 0.49; <abbrev xmlns:xlink="http://www.w3.org/1999/xlink" xlink:title="anterior median eyes" id="ABBRID0EIRAG" xlink:type="simple">AME</abbrev>–<abbrev xmlns:xlink="http://www.w3.org/1999/xlink" xlink:title="posterior median eyes" id="ABBRID0EMRAG" xlink:type="simple">PME</abbrev> 0.28; <abbrev xmlns:xlink="http://www.w3.org/1999/xlink" xlink:title="anterior lateral eyes" id="ABBRID0EQRAG" xlink:type="simple">ALE</abbrev>–<abbrev xmlns:xlink="http://www.w3.org/1999/xlink" xlink:title="posterior lateral eyes" id="ABBRID0EURAG" xlink:type="simple">PLE</abbrev> 0.24; <abbrev xmlns:xlink="http://www.w3.org/1999/xlink" xlink:title="clypeus height" id="ABBRID0EYRAG" xlink:type="simple">CH</abbrev><abbrev xmlns:xlink="http://www.w3.org/1999/xlink" xlink:title="anterior median eyes" id="ABBRID0E3RAG" xlink:type="simple">AME</abbrev> 0.17; <abbrev xmlns:xlink="http://www.w3.org/1999/xlink" xlink:title="clypeus height" id="ABBRID0EASAG" xlink:type="simple">CH</abbrev><abbrev xmlns:xlink="http://www.w3.org/1999/xlink" xlink:title="anterior lateral eyes" id="ABBRID0EESAG" xlink:type="simple">ALE</abbrev> 0.22. Measurements of palp and legs [I: missing]: <abbrev xmlns:xlink="http://www.w3.org/1999/xlink" xlink:title="palp" id="ABBRID0EISAG" xlink:type="simple">Pp</abbrev>: 8.5 (2.6, 0.9, 1.4, -, 3.6); II: 28.0 (7.8, 2.2, 8.1, 7.7, 2.2); III: 21.3 (6.6, 2.0, 5.7, 5.2, 1.8); IV: 23.6 (7.1, 2.0, 6.4, 6.3, 1.8). Spination: <abbrev xmlns:xlink="http://www.w3.org/1999/xlink" xlink:title="palp" id="ABBRID0EMSAG" xlink:type="simple">Pp</abbrev>: 131, 000, 0001; legs: <abbrev xmlns:xlink="http://www.w3.org/1999/xlink" xlink:title="femur" id="ABBRID0EQSAG" xlink:type="simple">Fe</abbrev> II–IV 323; <abbrev xmlns:xlink="http://www.w3.org/1999/xlink" xlink:title="patella" id="ABBRID0EUSAG" xlink:type="simple">Pa</abbrev> II–IV 000; <abbrev xmlns:xlink="http://www.w3.org/1999/xlink" xlink:title="tibia" id="ABBRID0EYSAG" xlink:type="simple">Ti</abbrev> II–IV 2124; <abbrev xmlns:xlink="http://www.w3.org/1999/xlink" xlink:title="metatarsus" id="ABBRID0E3SAG" xlink:type="simple">Mt</abbrev> II–III 2024, IV 3025. Cheliceral furrow with 2 anterior and 5 posterior teeth.</p><p>Palp (Fig. <xref ref-type="fig" rid="F5">5A–C</xref>): As in diagnosis. <abbrev xmlns:xlink="http://www.w3.org/1999/xlink" xlink:title="tibia" id="ABBRID0EGTAG" xlink:type="simple">Ti</abbrev> short, length of <abbrev xmlns:xlink="http://www.w3.org/1999/xlink" xlink:title="tibia" id="ABBRID0EKTAG" xlink:type="simple">Ti</abbrev> almost 1/3 of cymbium. <abbrev xmlns:xlink="http://www.w3.org/1999/xlink" xlink:title="retrolateral tibial apophysis" id="ABBRID0EOTAG" xlink:type="simple">RTA</abbrev> well developed, <abbrev xmlns:xlink="http://www.w3.org/1999/xlink" xlink:title="ventral part of retrolateral tibial apophysis" id="ABBRID0ESTAG" xlink:type="simple">vRTA</abbrev> with three apices in retrolateral view (see arrows in Fig. <xref ref-type="fig" rid="F5">5C</xref>). Tegulum with a small nipple-shaped <abbrev xmlns:xlink="http://www.w3.org/1999/xlink" xlink:title="tegular apophysis" id="ABBRID0E1TAG" xlink:type="simple">TA</abbrev>. C tubular, with two aphophyses on prolateral part (see arrows in Fig. <xref ref-type="fig" rid="F5">5A</xref>). E thick and filiform.</p><p>Colouration (Fig. <xref ref-type="fig" rid="F7">7A, B</xref>): <abbrev xmlns:xlink="http://www.w3.org/1999/xlink" xlink:title="dorsal shield of prosoma" id="ABBRID0EIUAG" xlink:type="simple">DS</abbrev> and sternum orange. Legs yellow to orange. <abbrev xmlns:xlink="http://www.w3.org/1999/xlink" xlink:title="opisthosoma" id="ABBRID0EMUAG" xlink:type="simple">OS</abbrev> dorsally yellow, with some brown marks, ventrally brown, with two yellow longitudinal lines.</p><fig id="F7" position="float" orientation="portrait"><object-id xmlns:xlink="http://www.w3.org/1999/xlink" content-type="doi" xlink:type="simple">10.3897/zookeys.1245.144552.figure7</object-id><object-id xmlns:xlink="http://www.w3.org/1999/xlink" content-type="arpha" xlink:type="simple">63D83046-67E1-59F4-BE83-598CD5C4252A</object-id><label>Figure 7.</label><caption><p><italic><tp:taxon-name><tp:taxon-name-part taxon-name-part-type="genus" reg="Olios">Olios</tp:taxon-name-part><tp:taxon-name-part taxon-name-part-type="species" reg="lincangensis">lincangensis</tp:taxon-name-part></tp:taxon-name></italic> Hu, Zhang &amp; Liu, sp. nov., habitus. <bold>A, B.</bold> Male (<bold>A.</bold> Dorsal; <bold>B.</bold> ventral); <bold>C, D.</bold> Female (<bold>C.</bold> Dorsal; <bold>D.</bold> Ventral). Scale bars: 2 mm.</p></caption><graphic xmlns:xlink="http://www.w3.org/1999/xlink" xlink:href="zookeys-1245-343_article-144552__-g007.jpg" position="float" orientation="portrait" xlink:type="simple" id="oo_1375513.jpg"><uri content-type="original_file" xlink:type="simple">https://binary.pensoft.net/fig/1375513</uri></graphic></fig><p><bold>Female (paratype)</bold>: Total length 14.1; <abbrev xmlns:xlink="http://www.w3.org/1999/xlink" xlink:title="dorsal shield of prosoma" id="ABBRID0EYVAG" xlink:type="simple">DS</abbrev> 6.1 long, 6.7 wide; <abbrev xmlns:xlink="http://www.w3.org/1999/xlink" xlink:title="opisthosoma" id="ABBRID0E3VAG" xlink:type="simple">OS</abbrev> 8.3 long, 5.0 wide. Eyes: <abbrev xmlns:xlink="http://www.w3.org/1999/xlink" xlink:title="anterior median eyes" id="ABBRID0EAWAG" xlink:type="simple">AME</abbrev> 0.35; <abbrev xmlns:xlink="http://www.w3.org/1999/xlink" xlink:title="anterior lateral eyes" id="ABBRID0EEWAG" xlink:type="simple">ALE</abbrev> 0.32; <abbrev xmlns:xlink="http://www.w3.org/1999/xlink" xlink:title="posterior median eyes" id="ABBRID0EIWAG" xlink:type="simple">PME</abbrev> 0.17; <abbrev xmlns:xlink="http://www.w3.org/1999/xlink" xlink:title="posterior lateral eyes" id="ABBRID0EMWAG" xlink:type="simple">PLE</abbrev> 0.29; <abbrev xmlns:xlink="http://www.w3.org/1999/xlink" xlink:title="anterior median eyes" id="ABBRID0EQWAG" xlink:type="simple">AME</abbrev>–<abbrev xmlns:xlink="http://www.w3.org/1999/xlink" xlink:title="anterior median eyes" id="ABBRID0EUWAG" xlink:type="simple">AME</abbrev> 0.34; <abbrev xmlns:xlink="http://www.w3.org/1999/xlink" xlink:title="anterior median eyes" id="ABBRID0EYWAG" xlink:type="simple">AME</abbrev>–<abbrev xmlns:xlink="http://www.w3.org/1999/xlink" xlink:title="anterior lateral eyes" id="ABBRID0E3WAG" xlink:type="simple">ALE</abbrev> 0.29; <abbrev xmlns:xlink="http://www.w3.org/1999/xlink" xlink:title="posterior median eyes" id="ABBRID0EAXAG" xlink:type="simple">PME</abbrev>–<abbrev xmlns:xlink="http://www.w3.org/1999/xlink" xlink:title="posterior median eyes" id="ABBRID0EEXAG" xlink:type="simple">PME</abbrev> 0.67; <abbrev xmlns:xlink="http://www.w3.org/1999/xlink" xlink:title="posterior median eyes" id="ABBRID0EIXAG" xlink:type="simple">PME</abbrev>–<abbrev xmlns:xlink="http://www.w3.org/1999/xlink" xlink:title="posterior lateral eyes" id="ABBRID0EMXAG" xlink:type="simple">PLE</abbrev> 0.65; <abbrev xmlns:xlink="http://www.w3.org/1999/xlink" xlink:title="anterior median eyes" id="ABBRID0EQXAG" xlink:type="simple">AME</abbrev>–<abbrev xmlns:xlink="http://www.w3.org/1999/xlink" xlink:title="posterior median eyes" id="ABBRID0EUXAG" xlink:type="simple">PME</abbrev> 0.38; <abbrev xmlns:xlink="http://www.w3.org/1999/xlink" xlink:title="anterior lateral eyes" id="ABBRID0EYXAG" xlink:type="simple">ALE</abbrev>–<abbrev xmlns:xlink="http://www.w3.org/1999/xlink" xlink:title="posterior lateral eyes" id="ABBRID0E3XAG" xlink:type="simple">PLE</abbrev> 0.30; <abbrev xmlns:xlink="http://www.w3.org/1999/xlink" xlink:title="clypeus height" id="ABBRID0EAYAG" xlink:type="simple">CH</abbrev><abbrev xmlns:xlink="http://www.w3.org/1999/xlink" xlink:title="anterior median eyes" id="ABBRID0EEYAG" xlink:type="simple">AME</abbrev> 0.14; <abbrev xmlns:xlink="http://www.w3.org/1999/xlink" xlink:title="clypeus height" id="ABBRID0EIYAG" xlink:type="simple">CH</abbrev><abbrev xmlns:xlink="http://www.w3.org/1999/xlink" xlink:title="anterior lateral eyes" id="ABBRID0EMYAG" xlink:type="simple">ALE</abbrev> 0.23. Measurements of palp and legs: <abbrev xmlns:xlink="http://www.w3.org/1999/xlink" xlink:title="palp" id="ABBRID0EQYAG" xlink:type="simple">Pp</abbrev>: 7.4 (2.2, 0.9, 1.5, -, 2.8); I: 23.5 (6.8, 2.3, 6.2, 6.2, 2.0); II: 25.9 (7.7, 2.4, 7.0, 6.8, 2.0); III: 18.7 (5.9, 1.8, 4.9, 4.4, 1.7); IV: 20.2 (6.1, 1.7, 5.3, 5.2, 1.9). Leg formula: II-I-IV-III. Spination: <abbrev xmlns:xlink="http://www.w3.org/1999/xlink" xlink:title="palp" id="ABBRID0EUYAG" xlink:type="simple">Pp</abbrev>: 131, 020, 1111, 1012; legs: <abbrev xmlns:xlink="http://www.w3.org/1999/xlink" xlink:title="femur" id="ABBRID0EYYAG" xlink:type="simple">Fe</abbrev> I 223, II–III 323, IV 321; <abbrev xmlns:xlink="http://www.w3.org/1999/xlink" xlink:title="patella" id="ABBRID0E3YAG" xlink:type="simple">Pa</abbrev> I–IV 000; <abbrev xmlns:xlink="http://www.w3.org/1999/xlink" xlink:title="tibia" id="ABBRID0EAZAG" xlink:type="simple">Ti</abbrev> I–III 2024, IV 2004; <abbrev xmlns:xlink="http://www.w3.org/1999/xlink" xlink:title="metatarsus" id="ABBRID0EEZAG" xlink:type="simple">Mt</abbrev> I–III 2024, IV 3034. Cheliceral furrow with 2 anterior and 5 posterior teeth.</p><p>Epigyne (Fig. <xref ref-type="fig" rid="F6">6A–D</xref>): As in diagnosis. Epigynal field rounded rectangular, longer than wide. Length of <abbrev xmlns:xlink="http://www.w3.org/1999/xlink" xlink:title="epigynal slit" id="ABBRID0EOZAG" xlink:type="simple">ES</abbrev> almost 2/3 of the length of epigynal field. Internal duct system obviously sclerotized. Length of <abbrev xmlns:xlink="http://www.w3.org/1999/xlink" xlink:title="copulatory duct" id="ABBRID0ESZAG" xlink:type="simple">CD</abbrev> almost half of the length of S. S large, with rough anterior part. <abbrev xmlns:xlink="http://www.w3.org/1999/xlink" xlink:title="fertilization duct" id="ABBRID0EWZAG" xlink:type="simple">FD</abbrev> long and narrow.</p><p>Colouration (Fig. <xref ref-type="fig" rid="F7">7C–D</xref>): As in male, but generally darker.</p></tp:treatment-sec><tp:treatment-sec sec-type="distribution" id="SECID0EA1AG"><title>Distribution.</title><p>China (Yunnan Province) (Fig. <xref ref-type="fig" rid="F8">8</xref>).</p><fig id="F8" position="float" orientation="portrait"><object-id xmlns:xlink="http://www.w3.org/1999/xlink" content-type="doi" xlink:type="simple">10.3897/zookeys.1245.144552.figure8</object-id><object-id xmlns:xlink="http://www.w3.org/1999/xlink" content-type="arpha" xlink:type="simple">20782C75-9950-548D-99CB-3CEBCB9843AB</object-id><label>Figure 8.</label><caption><p>Distribution map of the three new <italic><tp:taxon-name><tp:taxon-name-part taxon-name-part-type="genus" reg="Olios">Olios</tp:taxon-name-part></tp:taxon-name></italic> species 1 <italic><tp:taxon-name><tp:taxon-name-part taxon-name-part-type="genus" reg="Olios">O.</tp:taxon-name-part><tp:taxon-name-part taxon-name-part-type="species" reg="biprocessus">biprocessus</tp:taxon-name-part></tp:taxon-name></italic> Hu, Zhang &amp; Liu, sp. nov. 2 <italic><tp:taxon-name><tp:taxon-name-part taxon-name-part-type="genus" reg="Olios">O.</tp:taxon-name-part><tp:taxon-name-part taxon-name-part-type="species" reg="uniprocessus">uniprocessus</tp:taxon-name-part></tp:taxon-name></italic> Hu, Zhang &amp; Liu, sp. nov. 3 <italic><tp:taxon-name><tp:taxon-name-part taxon-name-part-type="genus" reg="Olios">O.</tp:taxon-name-part><tp:taxon-name-part taxon-name-part-type="species" reg="lincangensis">lincangensis</tp:taxon-name-part></tp:taxon-name></italic> Hu, Zhang &amp; Liu, sp. nov.</p></caption><graphic xmlns:xlink="http://www.w3.org/1999/xlink" xlink:href="zookeys-1245-343_article-144552__-g008.jpg" position="float" orientation="portrait" xlink:type="simple" id="oo_1375514.jpg"><uri content-type="original_file" xlink:type="simple">https://binary.pensoft.net/fig/1375514</uri></graphic></fig></tp:treatment-sec><ref-list><ref id="B5"><mixed-citation xmlns:xlink="http://www.w3.org/1999/xlink" xlink:type="simple"><person-group><name name-style="western"><surname>Jäger</surname><given-names>P</given-names></name></person-group> (<year>2020</year>) <article-title>The spider genus <italic><tp:taxon-name><tp:taxon-name-part taxon-name-part-type="genus">Olios</tp:taxon-name-part></tp:taxon-name></italic> Walckenaer, 1837 (<tp:taxon-name><tp:taxon-name-part taxon-name-part-type="order">Araneae</tp:taxon-name-part></tp:taxon-name>: <tp:taxon-name><tp:taxon-name-part taxon-name-part-type="family">Sparassidae</tp:taxon-name-part></tp:taxon-name>) – Part 1: species groups, diagnoses, identification keys, distribution maps and revision of the <italic><tp:taxon-name><tp:taxon-name-part taxon-name-part-type="genus"/><tp:taxon-name-part taxon-name-part-type="species">argelasius</tp:taxon-name-part></tp:taxon-name></italic>-, <italic>coenobitus</italic>- and <italic>auricomis</italic>-groups.</article-title><source>Zootaxa</source><volume>4866</volume>(<issue>1</issue>): <fpage>1</fpage>–<lpage>119</lpage>. <ext-link xlink:href="10.11646/zootaxa.4866.1.1" ext-link-type="doi" xlink:type="simple">https://doi.org/10.11646/zootaxa.4866.1.1</ext-link></mixed-citation></ref></ref-list></tp:taxon-treatment>
